# Supplementary material for: Somatosensory Mismatch Negativity in Children: A Narrative Review of Current Evidence and Methodological Considerations
Source: Diagnostics (Basel). 2026 May 12;16(10):1471. doi: 10.3390/diagnostics16101471 (PMC13205875; doi:10.3390/diagnostics16101471)
Supplement: Supplementary file 1 [file diagnostics-16-01471-s001.zip]

Archive with 2 entries (2 files):
- PROSPERO protocol.pdf
- Search Strategy for Review sMMN in Children.pdf
